# Supplementary material for: Facile Fabrication of Superwetting PVDF Membrane for Highly Efficient Oil/Water Separation
Source: Polymers (Basel). 2023 Jan 9;15(2):327. doi: 10.3390/polym15020327 (PMC9865060; doi:10.3390/polym15020327)
Supplement: Supplementary file 1 [file polymers-15-00327-s001.zip]

Archive with 1 entries (1 files):
- polymers-2116986-supplementary.pdf
